# Supplementary material for: A novel deep learning-based algorithm combining histopathological features with tissue areas to predict colorectal cancer survival from whole-slide images
Source: J Transl Med. 2023 Oct 17;21:731. doi: 10.1186/s12967-023-04530-8 (PMC10580604; doi:10.1186/s12967-023-04530-8)
Supplement: Supplementary file 1 — Additional file 1: Table S1. The performance of different combinations of histopathological tissue. [file 12967_2023_4530_MOESM1_ESM.xlsx]

## Sheet: tissue_combination_performance
Tabe S1. The performance of different combinations of histopathological tissue
Tissue	LASSO-Cox	Ridge-Cox	EN-Cox	SSVM	RSF	GBRT		Tissue = [ADI, BACK, DEB, LYM, MUC, MUS, NORM, STR, TUM]
[0, 0, 0, 0, 0, 0, 0, 0, 1]	0.520907	0.614544	0.546344	0.615846	0.601153	0.551309		ADI: Adipose
[0, 0, 0, 0, 0, 0, 0, 1, 0]	0.566413	0.531683	0.538643	0.478587	0.498414	0.536334		BACK: Background
[0, 0, 0, 0, 0, 0, 0, 1, 1]	0.62382	0.616938	0.616926	0.615644	0.576477	0.617253		DEB: Debris
[0, 0, 0, 0, 0, 0, 1, 0, 0]	0.485142	0.490974	0.463588	0.461852	0.577146	0.539399		LYM: Lymphocytes
[0, 0, 0, 0, 0, 0, 1, 0, 1]	0.537139	0.614596	0.56515	0.58858	0.577803	0.52271		MUC: Mucus
[0, 0, 0, 0, 0, 0, 1, 1, 0]	0.421169	0.498181	0.474028	0.487685	0.552266	0.574154		MUS: Smooth muscle
[0, 0, 0, 0, 0, 0, 1, 1, 1]	0.579967	0.626184	0.609878	0.607859	0.62796	0.630851		NORM: Normal colon mucosa
[0, 0, 0, 0, 0, 1, 0, 0, 0]	0.487007	0.561537	0.487335	0.526053	0.554969	0.532677		STR: Cancer-associated stroma
[0, 0, 0, 0, 0, 1, 0, 0, 1]	0.53967	0.573154	0.552191	0.583359	0.583352	0.504646		TUM: Colorectal adenocarcinoma epithelium
[0, 0, 0, 0, 0, 1, 0, 1, 0]	0.562666	0.574263	0.513212	0.533857	0.587128	0.537591
[0, 0, 0, 0, 0, 1, 0, 1, 1]	0.573968	0.622231	0.599674	0.607895	0.615116	0.576143
[0, 0, 0, 0, 0, 1, 1, 0, 0]	0.484366	0.540801	0.418478	0.490482	0.580887	0.568041
[0, 0, 0, 0, 0, 1, 1, 0, 1]	0.534997	0.583521	0.52805	0.558641	0.587745	0.569795
[0, 0, 0, 0, 0, 1, 1, 1, 0]	0.470116	0.564856	0.465125	0.507682	0.607064	0.586667
[0, 0, 0, 0, 0, 1, 1, 1, 1]	0.557593	0.625982	0.591617	0.596727	0.610701	0.608814
[0, 0, 0, 0, 1, 0, 0, 0, 0]	0.559145	0.588542	0.573382	0.595691	0.55611	0.559892
[0, 0, 0, 0, 1, 0, 0, 0, 1]	0.588542	0.58851	0.586615	0.577678	0.615684	0.579518
[0, 0, 0, 0, 1, 0, 0, 1, 0]	0.589254	0.591562	0.568656	0.598378	0.552876	0.547065
[0, 0, 0, 0, 1, 0, 0, 1, 1]	0.649792	0.587538	0.607176	0.578452	0.636613	0.601775
[0, 0, 0, 0, 1, 0, 1, 0, 0]	0.566349	0.561426	0.550602	0.557442	0.575599	0.541915
[0, 0, 0, 0, 1, 0, 1, 0, 1]	0.624536	0.585918	0.643169	0.577836	0.600483	0.564702
[0, 0, 0, 0, 1, 0, 1, 1, 0]	0.584224	0.560144	0.629555	0.558182	0.57645	0.555404
[0, 0, 0, 0, 1, 0, 1, 1, 1]	0.661945	0.595711	0.658996	0.579198	0.621124	0.624806
[0, 0, 0, 0, 1, 1, 0, 0, 0]	0.579451	0.580247	0.611614	0.566096	0.559483	0.551791
[0, 0, 0, 0, 1, 1, 0, 0, 1]	0.589072	0.577061	0.573335	0.582091	0.609611	0.546986
[0, 0, 0, 0, 1, 1, 0, 1, 0]	0.543615	0.59676	0.578968	0.583474	0.625538	0.572194
[0, 0, 0, 0, 1, 1, 0, 1, 1]	0.599468	0.614231	0.618175	0.613066	0.633395	0.585432
[0, 0, 0, 0, 1, 1, 1, 0, 0]	0.553396	0.559991	0.55939	0.529324	0.563342	0.574448
[0, 0, 0, 0, 1, 1, 1, 0, 1]	0.547131	0.580429	0.569695	0.559981	0.599993	0.579438
[0, 0, 0, 0, 1, 1, 1, 1, 0]	0.562758	0.584623	0.586021	0.555127	0.633602	0.564424
[0, 0, 0, 0, 1, 1, 1, 1, 1]	0.598132	0.616532	0.631534	0.597668	0.631822	0.61106
[0, 0, 0, 1, 0, 0, 0, 0, 0]	0.447513	0.56693	0.442811	0.565269	0.455176	0.442742
[0, 0, 0, 1, 0, 0, 0, 0, 1]	0.589481	0.6574	0.612939	0.652516	0.542779	0.492379
[0, 0, 0, 1, 0, 0, 0, 1, 0]	0.529119	0.526583	0.540043	0.495859	0.537042	0.550776
[0, 0, 0, 1, 0, 0, 0, 1, 1]	0.628882	0.649319	0.631209	0.637333	0.576998	0.598322
[0, 0, 0, 1, 0, 0, 1, 0, 0]	0.529655	0.505894	0.481393	0.511254	0.573346	0.493585
[0, 0, 0, 1, 0, 0, 1, 0, 1]	0.558687	0.651135	0.594584	0.624993	0.614561	0.568678
[0, 0, 0, 1, 0, 0, 1, 1, 0]	0.460799	0.509365	0.47838	0.513781	0.563261	0.563885
[0, 0, 0, 1, 0, 0, 1, 1, 1]	0.592478	0.648472	0.620095	0.629208	0.596553	0.625831
[0, 0, 0, 1, 0, 1, 0, 0, 0]	0.471092	0.561355	0.490736	0.538221	0.537823	0.503643
[0, 0, 0, 1, 0, 1, 0, 0, 1]	0.591004	0.606643	0.588104	0.611953	0.571292	0.51262
[0, 0, 0, 1, 0, 1, 0, 1, 0]	0.532512	0.59183	0.50062	0.546161	0.585187	0.515961
[0, 0, 0, 1, 0, 1, 0, 1, 1]	0.570117	0.648546	0.611404	0.637858	0.618881	0.580574
[0, 0, 0, 1, 0, 1, 1, 0, 0]	0.506717	0.547868	0.430826	0.507085	0.548873	0.580372
[0, 0, 0, 1, 0, 1, 1, 0, 1]	0.551983	0.608502	0.555958	0.591471	0.582675	0.555198
[0, 0, 0, 1, 0, 1, 1, 1, 0]	0.484853	0.576465	0.457764	0.525591	0.584056	0.591583
[0, 0, 0, 1, 0, 1, 1, 1, 1]	0.581044	0.652258	0.602796	0.630977	0.615162	0.62199
[0, 0, 0, 1, 1, 0, 0, 0, 0]	0.566022	0.611475	0.613531	0.624861	0.561541	0.512235
[0, 0, 0, 1, 1, 0, 0, 0, 1]	0.642411	0.620886	0.653543	0.611656	0.607198	0.590502
[0, 0, 0, 1, 1, 0, 0, 1, 0]	0.601039	0.610081	0.61599	0.602588	0.566119	0.537959
[0, 0, 0, 1, 1, 0, 0, 1, 1]	0.686828	0.616084	0.645525	0.597701	0.605338	0.609978
[0, 0, 0, 1, 1, 0, 1, 0, 0]	0.583724	0.574087	0.565351	0.562848	0.583881	0.546278
[0, 0, 0, 1, 1, 0, 1, 0, 1]	0.610179	0.611015	0.670484	0.605453	0.599875	0.573375
[0, 0, 0, 1, 1, 0, 1, 1, 0]	0.567794	0.574924	0.640524	0.571122	0.554857	0.555077
[0, 0, 0, 1, 1, 0, 1, 1, 1]	0.661971	0.617296	0.677333	0.603328	0.615996	0.647801
[0, 0, 0, 1, 1, 1, 0, 0, 0]	0.574092	0.590143	0.632872	0.576982	0.545974	0.518335
[0, 0, 0, 1, 1, 1, 0, 0, 1]	0.635121	0.61036	0.630262	0.614207	0.600645	0.544403
[0, 0, 0, 1, 1, 1, 0, 1, 0]	0.590186	0.613223	0.591778	0.590051	0.61159	0.544699
[0, 0, 0, 1, 1, 1, 0, 1, 1]	0.616417	0.654426	0.668022	0.646693	0.658034	0.587011
[0, 0, 0, 1, 1, 1, 1, 0, 0]	0.57668	0.573134	0.597757	0.539816	0.565878	0.565441
[0, 0, 0, 1, 1, 1, 1, 0, 1]	0.623325	0.607036	0.617904	0.587564	0.61904	0.598025
[0, 0, 0, 1, 1, 1, 1, 1, 0]	0.563428	0.589792	0.588255	0.565456	0.609291	0.585945
[0, 0, 0, 1, 1, 1, 1, 1, 1]	0.667326	0.643515	0.667577	0.632427	0.649522	0.612383
[0, 0, 1, 0, 0, 0, 0, 0, 0]	0.535654	0.536924	0.53454	0.556723	0.467528	0.456829
[0, 0, 1, 0, 0, 0, 0, 0, 1]	0.516947	0.572199	0.524503	0.548094	0.498254	0.48093
[0, 0, 1, 0, 0, 0, 0, 1, 0]	0.553987	0.546528	0.557921	0.544909	0.512952	0.534458
[0, 0, 1, 0, 0, 0, 0, 1, 1]	0.540095	0.581658	0.530999	0.561241	0.551789	0.565252
[0, 0, 1, 0, 0, 0, 1, 0, 0]	0.46934	0.550018	0.485481	0.50213	0.482985	0.505158
[0, 0, 1, 0, 0, 0, 1, 0, 1]	0.542113	0.582512	0.574921	0.54719	0.53681	0.47119
[0, 0, 1, 0, 0, 0, 1, 1, 0]	0.482019	0.547816	0.501296	0.512411	0.503545	0.538225
[0, 0, 1, 0, 0, 0, 1, 1, 1]	0.565958	0.597092	0.572577	0.573634	0.570837	0.574906
[0, 0, 1, 0, 0, 1, 0, 0, 0]	0.50841	0.590384	0.51807	0.570719	0.503489	0.527802
[0, 0, 1, 0, 0, 1, 0, 0, 1]	0.536123	0.592812	0.523026	0.576158	0.513385	0.494037
[0, 0, 1, 0, 0, 1, 0, 1, 0]	0.524079	0.601035	0.538566	0.567675	0.52503	0.535176
[0, 0, 1, 0, 0, 1, 0, 1, 1]	0.542254	0.615407	0.553593	0.592434	0.56923	0.555807
[0, 0, 1, 0, 0, 1, 1, 0, 0]	0.459415	0.586968	0.478072	0.534902	0.522932	0.543789
[0, 0, 1, 0, 0, 1, 1, 0, 1]	0.560983	0.598701	0.56217	0.550123	0.538858	0.539282
[0, 0, 1, 0, 0, 1, 1, 1, 0]	0.476078	0.598383	0.512208	0.538322	0.554473	0.560421
[0, 0, 1, 0, 0, 1, 1, 1, 1]	0.570968	0.625043	0.572832	0.584699	0.556376	0.583655
[0, 0, 1, 0, 1, 0, 0, 0, 0]	0.589698	0.555714	0.588052	0.563322	0.5	0.48909
[0, 0, 1, 0, 1, 0, 0, 0, 1]	0.566368	0.55595	0.540687	0.537117	0.564337	0.552212
[0, 0, 1, 0, 1, 0, 0, 1, 0]	0.601147	0.567392	0.573118	0.566259	0.542492	0.541577
[0, 0, 1, 0, 1, 0, 0, 1, 1]	0.570113	0.565151	0.525728	0.553652	0.593348	0.585654
[0, 0, 1, 0, 1, 0, 1, 0, 0]	0.548372	0.53145	0.551605	0.52578	0.501641	0.520403
[0, 0, 1, 0, 1, 0, 1, 0, 1]	0	0.573197	0.569261	0.539127	0.540065	0.536975
[0, 0, 1, 0, 1, 0, 1, 1, 0]	0.567018	0.563462	0.620158	0.542014	0.537152	0.539921
[0, 0, 1, 0, 1, 0, 1, 1, 1]	0.575028	0.586632	0.589623	0.548625	0.599926	0.588243
[0, 0, 1, 0, 1, 1, 0, 0, 0]	0.528686	0.575922	0.556764	0.567721	0.493328	0.543384
[0, 0, 1, 0, 1, 1, 0, 0, 1]	0.528859	0.576278	0.517749	0.572802	0.562339	0.549608
[0, 0, 1, 0, 1, 1, 0, 1, 0]	0.5466	0.606426	0.57923	0.571809	0.574866	0.565908
[0, 0, 1, 0, 1, 1, 0, 1, 1]	0.53771	0.596548	0.559184	0.5926	0.625885	0.56188
[0, 0, 1, 0, 1, 1, 1, 0, 0]	0.55046	0.57279	0.532795	0.52932	0.542204	0.580715
[0, 0, 1, 0, 1, 1, 1, 0, 1]	0.522575	0.577364	0.538042	0.552442	0.548316	0.565726
[0, 0, 1, 0, 1, 1, 1, 1, 0]	0.522238	0.601845	0.572656	0.551041	0.563724	0.580614
[0, 0, 1, 0, 1, 1, 1, 1, 1]	0.535924	0.602781	0.572565	0.583041	0.629776	0.596632
[0, 0, 1, 1, 0, 0, 0, 0, 0]	0.547889	0.564155	0.547318	0.587244	0.450158	0.455176
[0, 0, 1, 1, 0, 0, 0, 0, 1]	0.568797	0.608422	0.575345	0.605737	0.484652	0.456613
[0, 0, 1, 1, 0, 0, 0, 1, 0]	0.50359	0.562135	0.548356	0.572707	0.499343	0.537503
[0, 0, 1, 1, 0, 0, 0, 1, 1]	0.57059	0.613261	0.556436	0.597937	0.537438	0.549538
[0, 0, 1, 1, 0, 0, 1, 0, 0]	0.520761	0.575224	0.483018	0.544122	0.489312	0.484877
[0, 0, 1, 1, 0, 0, 1, 0, 1]	0.584883	0.622347	0.595008	0.588065	0.512091	0.522974
[0, 0, 1, 1, 0, 0, 1, 1, 0]	0.483066	0.570988	0.505878	0.536389	0.511205	0.567955
[0, 0, 1, 1, 0, 0, 1, 1, 1]	0.601052	0.62077	0.58934	0.607707	0.564845	0.590433
[0, 0, 1, 1, 0, 1, 0, 0, 0]	0.525459	0.607417	0.526577	0.596271	0.491584	0.503998
[0, 0, 1, 1, 0, 1, 0, 0, 1]	0.588676	0.624392	0.566067	0.61645	0.517949	0.50717
[0, 0, 1, 1, 0, 1, 0, 1, 0]	0.460304	0.629746	0.535023	0.602804	0.514537	0.516381
[0, 0, 1, 1, 0, 1, 0, 1, 1]	0.550256	0.64682	0.568708	0.625633	0.564411	0.543056
[0, 0, 1, 1, 0, 1, 1, 0, 0]	0.492811	0.606903	0.519983	0.569116	0.490889	0.544718
[0, 0, 1, 1, 0, 1, 1, 0, 1]	0.573498	0.630564	0.578575	0.590784	0.512987	0.52444
[0, 0, 1, 1, 0, 1, 1, 1, 0]	0.473813	0.624033	0.520994	0.568812	0.556267	0.583753
[0, 0, 1, 1, 0, 1, 1, 1, 1]	0.578825	0.658797	0.590606	0.622629	0.587125	0.588493
[0, 0, 1, 1, 1, 0, 0, 0, 0]	0.599729	0.575608	0.600417	0.582358	0.495149	0.487878
[0, 0, 1, 1, 1, 0, 0, 0, 1]	0.594236	0.591232	0.62774	0.580534	0.565082	0.550763
[0, 0, 1, 1, 1, 0, 0, 1, 0]	0.613105	0.586535	0.622052	0.595396	0.543585	0.53089
[0, 0, 1, 1, 1, 0, 0, 1, 1]	0.602819	0.595635	0.601156	0.578739	0.596385	0.58678
[0, 0, 1, 1, 1, 0, 1, 0, 0]	0.546405	0.546371	0.546115	0.55212	0.496342	0.52547
[0, 0, 1, 1, 1, 0, 1, 0, 1]	0.552955	0.595839	0.60952	0.578251	0.555721	0.535829
[0, 0, 1, 1, 1, 0, 1, 1, 0]	0.599252	0.579704	0.610348	0.565273	0.536201	0.565642
[0, 0, 1, 1, 1, 0, 1, 1, 1]	0.585776	0.605621	0.613903	0.575814	0.600513	0.603978
[0, 0, 1, 1, 1, 1, 0, 0, 0]	0.55434	0.593035	0.556735	0.588349	0.517196	0.509597
[0, 0, 1, 1, 1, 1, 0, 0, 1]	0.587969	0.605055	0.586991	0.598467	0.559968	0.539253
[0, 0, 1, 1, 1, 1, 0, 1, 0]	0.596927	0.622704	0.607641	0.588173	0.575789	0.559084
[0, 0, 1, 1, 1, 1, 0, 1, 1]	0.579574	0.634011	0.577408	0.623279	0.61154	0.55525
[0, 0, 1, 1, 1, 1, 1, 0, 0]	0.547468	0.588833	0.537273	0.558257	0.534442	0.562076
[0, 0, 1, 1, 1, 1, 1, 0, 1]	0.588683	0.60378	0.582622	0.587053	0.537378	0.563697
[0, 0, 1, 1, 1, 1, 1, 1, 0]	0.546043	0.619606	0.585189	0.565882	0.58054	0.580558
[0, 0, 1, 1, 1, 1, 1, 1, 1]	0.58026	0.630575	0.607559	0.611153	0.61075	0.601914
[1, 0, 0, 0, 0, 0, 0, 0, 0]	0.379449	0.389529	0.368243	0.392244	0.471106	0.455022
[1, 0, 0, 0, 0, 0, 0, 0, 1]	0.443762	0.573916	0.467577	0.612196	0.526491	0.52415
[1, 0, 0, 0, 0, 0, 0, 1, 0]	0.451466	0.464057	0.472964	0.463438	0.524546	0.511973
[1, 0, 0, 0, 0, 0, 0, 1, 1]	0.522548	0.589036	0.54423	0.61402	0.578275	0.55302
[1, 0, 0, 0, 0, 0, 1, 0, 0]	0.394747	0.380141	0.380441	0.37223	0.510156	0.476159
[1, 0, 0, 0, 0, 0, 1, 0, 1]	0.503108	0.571858	0.52369	0.576415	0.560972	0.54198
[1, 0, 0, 0, 0, 0, 1, 1, 0]	0.448338	0.455549	0.440673	0.447831	0.553726	0.562726
[1, 0, 0, 0, 0, 0, 1, 1, 1]	0.543341	0.603739	0.540106	0.600096	0.622334	0.600726
[1, 0, 0, 0, 0, 1, 0, 0, 0]	0.433419	0.505309	0.429375	0.485283	0.533855	0.481768
[1, 0, 0, 0, 0, 1, 0, 0, 1]	0.558908	0.551178	0.525995	0.557106	0.564429	0.503319
[1, 0, 0, 0, 0, 1, 0, 1, 0]	0.436078	0.537805	0.432759	0.50425	0.573746	0.516519
[1, 0, 0, 0, 0, 1, 0, 1, 1]	0.521857	0.606991	0.544511	0.606472	0.611404	0.547759
[1, 0, 0, 0, 0, 1, 1, 0, 0]	0.43075	0.48455	0.402617	0.456817	0.534472	0.537056
[1, 0, 0, 0, 0, 1, 1, 0, 1]	0.488768	0.550478	0.528294	0.540994	0.567097	0.533509
[1, 0, 0, 0, 0, 1, 1, 1, 0]	0.392493	0.529259	0.431943	0.489609	0.590921	0.561763
[1, 0, 0, 0, 0, 1, 1, 1, 1]	0.530808	0.615327	0.562519	0.589769	0.616845	0.58041
[1, 0, 0, 0, 1, 0, 0, 0, 0]	0.47763	0.511786	0.479711	0.52078	0.499828	0.471296
[1, 0, 0, 0, 1, 0, 0, 0, 1]	0.529891	0.55511	0.523604	0.537262	0.56178	0.508276
[1, 0, 0, 0, 1, 0, 0, 1, 0]	0.548379	0.547658	0.55112	0.537559	0.536111	0.492462
[1, 0, 0, 0, 1, 0, 0, 1, 1]	0.510755	0.556616	0.544675	0.54437	0.59324	0.583373
[1, 0, 0, 0, 1, 0, 1, 0, 0]	0.438476	0.498815	0.469079	0.490151	0.505416	0.485041
[1, 0, 0, 0, 1, 0, 1, 0, 1]	0.565097	0.556279	0.578312	0.546837	0.586781	0.544787
[1, 0, 0, 0, 1, 0, 1, 1, 0]	0.530255	0.523659	0.554194	0.513087	0.571545	0.469419
[1, 0, 0, 0, 1, 0, 1, 1, 1]	0.57834	0.567742	0.592459	0.561125	0.625598	0.604471
[1, 0, 0, 0, 1, 1, 0, 0, 0]	0.489818	0.546201	0.537353	0.537804	0.538287	0.531688
[1, 0, 0, 0, 1, 1, 0, 0, 1]	0.573468	0.554875	0.556672	0.562441	0.587928	0.517089
[1, 0, 0, 0, 1, 1, 0, 1, 0]	0.506839	0.558987	0.510481	0.542642	0.582954	0.576243
[1, 0, 0, 0, 1, 1, 0, 1, 1]	0.5323	0.600518	0.572972	0.607825	0.653431	0.568548
[1, 0, 0, 0, 1, 1, 1, 0, 0]	0.543432	0.5346	0.523569	0.50388	0.556107	0.552215
[1, 0, 0, 0, 1, 1, 1, 0, 1]	0.547889	0.56246	0.558487	0.548572	0.594298	0.541076
[1, 0, 0, 0, 1, 1, 1, 1, 0]	0.502975	0.553831	0.523819	0.520114	0.609001	0.569203
[1, 0, 0, 0, 1, 1, 1, 1, 1]	0.571453	0.601354	0.57707	0.591256	0.64476	0.583143
[1, 0, 0, 1, 0, 0, 0, 0, 0]	0.428664	0.426594	0.394619	0.438842	0.454796	0.426307
[1, 0, 0, 1, 0, 0, 0, 0, 1]	0.521413	0.617284	0.555213	0.645564	0.551149	0.517619
[1, 0, 0, 1, 0, 0, 0, 1, 0]	0.428593	0.470989	0.469973	0.470724	0.533052	0.508766
[1, 0, 0, 1, 0, 0, 0, 1, 1]	0.533635	0.628327	0.574209	0.631345	0.613079	0.565598
[1, 0, 0, 1, 0, 0, 1, 0, 0]	0.524609	0.403769	0.390105	0.409055	0.499494	0.460826
[1, 0, 0, 1, 0, 0, 1, 0, 1]	0.551777	0.610589	0.553907	0.614756	0.581017	0.547602
[1, 0, 0, 1, 0, 0, 1, 1, 0]	0.422099	0.469542	0.447586	0.473945	0.54352	0.529416
[1, 0, 0, 1, 0, 0, 1, 1, 1]	0.539521	0.62668	0.541772	0.626756	0.598212	0.614776
[1, 0, 0, 1, 0, 1, 0, 0, 0]	0.461902	0.507849	0.428044	0.503533	0.494089	0.47575
[1, 0, 0, 1, 0, 1, 0, 0, 1]	0.560976	0.574708	0.566525	0.593402	0.535552	0.494409
[1, 0, 0, 1, 0, 1, 0, 1, 0]	0.488187	0.557196	0.450764	0.524899	0.595298	0.489583
[1, 0, 0, 1, 0, 1, 0, 1, 1]	0.550052	0.644491	0.572708	0.634531	0.622662	0.542095
[1, 0, 0, 1, 0, 1, 1, 0, 0]	0.465572	0.497104	0.411909	0.47305	0.526055	0.555945
[1, 0, 0, 1, 0, 1, 1, 0, 1]	0.539047	0.577689	0.554373	0.577499	0.558948	0.53082
[1, 0, 0, 1, 0, 1, 1, 1, 0]	0.43863	0.541458	0.45548	0.505347	0.595241	0.573488
[1, 0, 0, 1, 0, 1, 1, 1, 1]	0.582985	0.638974	0.593013	0.622479	0.620154	0.581001
[1, 0, 0, 1, 1, 0, 0, 0, 0]	0.433553	0.550726	0.471043	0.54772	0.526357	0.465249
[1, 0, 0, 1, 1, 0, 0, 0, 1]	0.578052	0.590997	0.584345	0.571912	0.595639	0.562236
[1, 0, 0, 1, 1, 0, 0, 1, 0]	0.545933	0.562698	0.560281	0.536737	0.542822	0.507159
[1, 0, 0, 1, 1, 0, 0, 1, 1]	0.541171	0.594388	0.586797	0.569638	0.62819	0.595134
[1, 0, 0, 1, 1, 0, 1, 0, 0]	0.511435	0.519391	0.500677	0.512145	0.550188	0.494517
[1, 0, 0, 1, 1, 0, 1, 0, 1]	0.571409	0.591532	0.59141	0.579126	0.585354	0.557629
[1, 0, 0, 1, 1, 0, 1, 1, 0]	0.519956	0.54113	0.56131	0.528824	0.554331	0.500392
[1, 0, 0, 1, 1, 0, 1, 1, 1]	0.574906	0.596049	0.600737	0.579242	0.618256	0.610819
[1, 0, 0, 1, 1, 1, 0, 0, 0]	0.50684	0.554693	0.541635	0.545581	0.553662	0.52289
[1, 0, 0, 1, 1, 1, 0, 0, 1]	0.57035	0.590921	0.612689	0.602044	0.577986	0.515221
[1, 0, 0, 1, 1, 1, 0, 1, 0]	0.522959	0.577757	0.527741	0.55462	0.60351	0.555719
[1, 0, 0, 1, 1, 1, 0, 1, 1]	0.596349	0.638616	0.602946	0.638421	0.628911	0.593799
[1, 0, 0, 1, 1, 1, 1, 0, 0]	0.514343	0.546505	0.515183	0.51677	0.539919	0.509425
[1, 0, 0, 1, 1, 1, 1, 0, 1]	0.582695	0.590461	0.60354	0.573622	0.608709	0.570258
[1, 0, 0, 1, 1, 1, 1, 1, 0]	0.506473	0.567751	0.5157	0.533315	0.579891	0.544067
[1, 0, 0, 1, 1, 1, 1, 1, 1]	0.611501	0.628036	0.606992	0.621038	0.628311	0.597703
[1, 0, 1, 0, 0, 0, 0, 0, 0]	0.445818	0.482689	0.417646	0.510828	0.432557	0.426121
[1, 0, 1, 0, 0, 0, 0, 0, 1]	0.440144	0.519104	0.442051	0.528439	0.50533	0.477803
[1, 0, 1, 0, 0, 0, 0, 1, 0]	0.470513	0.496281	0.468717	0.506475	0.519592	0.481358
[1, 0, 1, 0, 0, 0, 0, 1, 1]	0.478059	0.535001	0.471347	0.536896	0.564428	0.547142
[1, 0, 1, 0, 0, 0, 1, 0, 0]	0.442171	0.477691	0.389947	0.447313	0.436371	0.484624
[1, 0, 1, 0, 0, 0, 1, 0, 1]	0.438458	0.53269	0.50258	0.512429	0.503774	0.471222
[1, 0, 1, 0, 0, 0, 1, 1, 0]	0.433728	0.491643	0.453121	0.474704	0.522756	0.530179
[1, 0, 1, 0, 0, 0, 1, 1, 1]	0.489112	0.567249	0.512803	0.542655	0.571562	0.564077
[1, 0, 1, 0, 0, 1, 0, 0, 0]	0.445842	0.544654	0.420532	0.521556	0.471618	0.470588
[1, 0, 1, 0, 0, 1, 0, 0, 1]	0.460024	0.557327	0.467875	0.527946	0.524627	0.466536
[1, 0, 1, 0, 0, 1, 0, 1, 0]	0.450933	0.567478	0.451212	0.509204	0.539609	0.523204
[1, 0, 1, 0, 0, 1, 0, 1, 1]	0.422562	0.594863	0.458001	0.555874	0.614442	0.505507
[1, 0, 1, 0, 0, 1, 1, 0, 0]	0.431698	0.541537	0.41314	0.497227	0.489386	0.527227
[1, 0, 1, 0, 0, 1, 1, 0, 1]	0.47238	0.558116	0.50101	0.513806	0.520265	0.521034
[1, 0, 1, 0, 0, 1, 1, 1, 0]	0.413348	0.565651	0.448593	0.498226	0.530223	0.541105
[1, 0, 1, 0, 0, 1, 1, 1, 1]	0.50603	0.605039	0.515135	0.554257	0.593729	0.549675
[1, 0, 1, 0, 1, 0, 0, 0, 0]	0.487815	0.498079	0.497136	0.49197	0.481842	0.463653
[1, 0, 1, 0, 1, 0, 0, 0, 1]	0.461162	0.536753	0.487009	0.51026	0.549652	0.536156
[1, 0, 1, 0, 1, 0, 0, 1, 0]	0.509522	0.533121	0.511327	0.513218	0.53451	0.499829
[1, 0, 1, 0, 1, 0, 0, 1, 1]	0.48162	0.537508	0.48199	0.51749	0.604389	0.582621
[1, 0, 1, 0, 1, 0, 1, 0, 0]	0.504861	0.489631	0.517313	0.476949	0.496304	0.488426
[1, 0, 1, 0, 1, 0, 1, 0, 1]	0.506963	0.54735	0.536805	0.510139	0.55347	0.501672
[1, 0, 1, 0, 1, 0, 1, 1, 0]	0.520898	0.528753	0.557488	0.494178	0.531855	0.497872
[1, 0, 1, 0, 1, 0, 1, 1, 1]	0.490622	0.559197	0.530853	0.533666	0.613235	0.576888
[1, 0, 1, 0, 1, 1, 0, 0, 0]	0.50482	0.548809	0.499722	0.527798	0.489127	0.547114
[1, 0, 1, 0, 1, 1, 0, 0, 1]	0.496342	0.571738	0.493305	0.538528	0.549947	0.520597
[1, 0, 1, 0, 1, 1, 0, 1, 0]	0.483907	0.566586	0.511831	0.531469	0.541092	0.552292
[1, 0, 1, 0, 1, 1, 0, 1, 1]	0.461464	0.588069	0.486464	0.567555	0.626193	0.561324
[1, 0, 1, 0, 1, 1, 1, 0, 0]	0.502203	0.549972	0.500826	0.513529	0.51376	0.54206
[1, 0, 1, 0, 1, 1, 1, 0, 1]	0.51495	0.570912	0.521922	0.527786	0.564133	0.55455
[1, 0, 1, 0, 1, 1, 1, 1, 0]	0.518868	0.568411	0.534559	0.512091	0.573374	0.55352
[1, 0, 1, 0, 1, 1, 1, 1, 1]	0.564534	0.604861	0.585869	0.564253	0.60705	0.575877
[1, 0, 1, 1, 0, 0, 0, 0, 0]	0.454097	0.497303	0.437135	0.52575	0.422997	0.401394
[1, 0, 1, 1, 0, 0, 0, 0, 1]	0.48915	0.561929	0.511053	0.56761	0.519132	0.476388
[1, 0, 1, 1, 0, 0, 0, 1, 0]	0.444781	0.509559	0.459691	0.527912	0.527065	0.499112
[1, 0, 1, 1, 0, 0, 0, 1, 1]	0.50788	0.572811	0.50626	0.565531	0.57615	0.555988
[1, 0, 1, 1, 0, 0, 1, 0, 0]	0.450468	0.494175	0.403174	0.469582	0.472979	0.444768
[1, 0, 1, 1, 0, 0, 1, 0, 1]	0.485531	0.563186	0.517244	0.550213	0.539392	0.475799
[1, 0, 1, 1, 0, 0, 1, 1, 0]	0.439067	0.508108	0.454018	0.493063	0.488572	0.505243
[1, 0, 1, 1, 0, 0, 1, 1, 1]	0.497506	0.587323	0.529344	0.568739	0.583043	0.582415
[1, 0, 1, 1, 0, 1, 0, 0, 0]	0.478539	0.56602	0.443153	0.555408	0.489864	0.473617
[1, 0, 1, 1, 0, 1, 0, 0, 1]	0.482919	0.582585	0.487895	0.565217	0.507647	0.480199
[1, 0, 1, 1, 0, 1, 0, 1, 0]	0.44652	0.589919	0.445135	0.54403	0.537287	0.502679
[1, 0, 1, 1, 0, 1, 0, 1, 1]	0.454232	0.621372	0.477027	0.590673	0.587155	0.520937
[1, 0, 1, 1, 0, 1, 1, 0, 0]	0.454211	0.561641	0.442075	0.531783	0.474046	0.512332
[1, 0, 1, 1, 0, 1, 1, 0, 1]	0.497633	0.587598	0.519388	0.554305	0.520573	0.51173
[1, 0, 1, 1, 0, 1, 1, 1, 0]	0.449552	0.587277	0.469666	0.529061	0.528662	0.559539
[1, 0, 1, 1, 0, 1, 1, 1, 1]	0.58137	0.626183	0.615372	0.591176	0.581262	0.57937
[1, 0, 1, 1, 1, 0, 0, 0, 0]	0.538392	0.522719	0.494656	0.523216	0.496802	0.437308
[1, 0, 1, 1, 1, 0, 0, 0, 1]	0.531459	0.570037	0.570095	0.538619	0.543406	0.515599
[1, 0, 1, 1, 1, 0, 0, 1, 0]	0.531195	0.552866	0.549472	0.535787	0.52288	0.502835
[1, 0, 1, 1, 1, 0, 0, 1, 1]	0.548189	0.570232	0.542955	0.545901	0.612107	0.558614
[1, 0, 1, 1, 1, 0, 1, 0, 0]	0.500866	0.506175	0.518703	0.501892	0.508108	0.48194
[1, 0, 1, 1, 1, 0, 1, 0, 1]	0.524984	0.582594	0.575752	0.543727	0.565924	0.531303
[1, 0, 1, 1, 1, 0, 1, 1, 0]	0.546092	0.545828	0.569861	0.512107	0.530774	0.51729
[1, 0, 1, 1, 1, 0, 1, 1, 1]	0.564235	0.58301	0.567062	0.549719	0.597396	0.594635
[1, 0, 1, 1, 1, 1, 0, 0, 0]	0.525077	0.567439	0.512451	0.547363	0.498299	0.500995
[1, 0, 1, 1, 1, 1, 0, 0, 1]	0.545445	0.591373	0.526866	0.569834	0.553277	0.511547
[1, 0, 1, 1, 1, 1, 0, 1, 0]	0.53114	0.586718	0.544048	0.548938	0.575098	0.535325
[1, 0, 1, 1, 1, 1, 0, 1, 1]	0.588263	0.622958	0.610164	0.594762	0.630534	0.558952
[1, 0, 1, 1, 1, 1, 1, 0, 0]	0.516306	0.565177	0.512058	0.529982	0.50939	0.535402
[1, 0, 1, 1, 1, 1, 1, 0, 1]	0.574424	0.597285	0.592273	0.562986	0.559513	0.555672
[1, 0, 1, 1, 1, 1, 1, 1, 0]	0.555506	0.586871	0.57011	0.532023	0.562853	0.550913
[1, 0, 1, 1, 1, 1, 1, 1, 1]	0.581029	0.624284	0.60244	0.58828	0.606633	0.590338
